# Supplementary material for: An Infant Milk Formula Supplemented with Heat-Treated Probiotic Bifidobacterium animalis subsp. lactis CECT 8145, Reduces Fat Deposition in C. elegans and Augments Acetate and Lactate in a Fermented Infant Slurry
Source: Foods. 2020 May 19;9(5):652. doi: 10.3390/foods9050652 (PMC7278570; doi:10.3390/foods9050652)
Supplement: Supplementary file 1 [file foods-09-00652-s001.zip]

Archive with 2 entries (2 files):
- Figure S1.jpg
- Figure S2.jpg
